# Supplementary material for: Bedside Hyperspectral Imaging and Organ Dysfunction Severity in Critically Ill COVID-19 Patients—A Prospective, Monocentric Observational Study
Source: Bioengineering (Basel). 2023 Oct 6;10(10):1167. doi: 10.3390/bioengineering10101167 (PMC10604239; doi:10.3390/bioengineering10101167)
Supplement: Supplementary file 1 [file bioengineering-10-01167-s001.zip]

Archive with 1 entries (1 files):
- bioengineering-2518678-supplementary.pdf
